# Supplementary material for: l-Lactic Acid Production Using Engineered Saccharomyces cerevisiae with Improved Organic Acid Tolerance
Source: J Fungi (Basel). 2021 Oct 31;7(11):928. doi: 10.3390/jof7110928 (PMC8624227; doi:10.3390/jof7110928)
Supplement: Supplementary file 1 [file jof-07-00928-s001.zip]

Archive with 1 entries (1 files):
- jof-1424623-supplementary.pdf
